# Supplementary material for: Comparative Analysis of Chemical Descriptors by Machine Learning Reveals Atomistic Insights into Solute–Lipid Interactions
Source: Mol Pharm. 2024 May 23;21(7):3343–55. doi: 10.1021/acs.molpharmaceut.4c00080 (PMC11220795; doi:10.1021/acs.molpharmaceut.4c00080)
Supplement: Supplementary file 2 — mp4c00080_si_002.xlsx [file mp4c00080_si_002.xlsx]

## Sheet: 2023-11 MCT Publication JL
Active Ingredient	SMILES	Molecular weight [g/mol]	Tm °C	log10 S [M]	Literature Source
digitoxin	C[C@@H]1O[C@H](O[C@@H]2[C@H](O)C[C@@H](O[C@@H]3[C@@H](O)C[C@H](O[C@H]4CC[C@]5(C)[C@H](CC[C@H]6[C@H]5CC[C@]5(C)[C@@H](C7=CC(=O)OC7)CC[C@@]65O)C4)O[C@@H]3C)O[C@H]2C)C[C@@H](O)[C@H]1O	764.95	250.15	-4.98003	Alsenz, J. and Kuentz, M., 2019. From quantum chemistry to prediction of drug solubility in glycerides. Molecular pharmaceutics, 16(11), pp.4661-4669.
warfarin	CC(=O)CC(C1=CC=CC=C1)C1=C(O)C2=C(OC1=O)C=CC=C2	308.333	165.35	-2.14005	Alsenz, J. and Kuentz, M., 2019. From quantum chemistry to prediction of drug solubility in glycerides. Molecular pharmaceutics, 16(11), pp.4661-4669.
phenazone	Cc1cc(=O)n(-c2ccccc2)n1C	188.23	110.25	-1.23007	Alsenz, J. and Kuentz, M., 2019. From quantum chemistry to prediction of drug solubility in glycerides. Molecular pharmaceutics, 16(11), pp.4661-4669.
testosterone	C[C@]12CC[C@@H]3[C@H](CCC4=CC(=O)CC[C@@]43C)[C@@H]1CC[C@H]2O	288.431	152.65	-1.56005	Alsenz, J. and Kuentz, M., 2019. From quantum chemistry to prediction of drug solubility in glycerides. Molecular pharmaceutics, 16(11), pp.4661-4669.
phenylbutazone	CCCCC1C(=O)N(c2ccccc2)N(c2ccccc2)C1=O	308.381	107.95	-1.05997	Alsenz, J. and Kuentz, M., 2019. From quantum chemistry to prediction of drug solubility in glycerides. Molecular pharmaceutics, 16(11), pp.4661-4669.
probenecid	CCCN(CCC)S(=O)(=O)c1ccc(C(=O)O)cc1	285.365	197.85	-2.15995	Alsenz, J. and Kuentz, M., 2019. From quantum chemistry to prediction of drug solubility in glycerides. Molecular pharmaceutics, 16(11), pp.4661-4669.
hydrocortisone acetate	CC(=O)OCC(=O)[C@@]1(O)CC[C@H]2[C@@H]3CCC4=CC(=O)CC[C@]4(C)[C@H]3[C@@H](O)C[C@]21C	404.503	220.55	-3.54	Alsenz, J. and Kuentz, M., 2019. From quantum chemistry to prediction of drug solubility in glycerides. Molecular pharmaceutics, 16(11), pp.4661-4669.
reserpine	COc1ccc2c3c([nH]c2c1)C1CC2C(CC(OC(=O)c4cc(OC)c(OC)c(OC)c4)C(OC)C2OC(C)=O)CN1CC3	608.688	282.75	-3.05999	Alsenz, J. and Kuentz, M., 2019. From quantum chemistry to prediction of drug solubility in glycerides. Molecular pharmaceutics, 16(11), pp.4661-4669.
prednisone	C[C@]12C=CC(=O)C=C1CC[C@H]1[C@H]2C(=O)C[C@@]2(C)[C@H]1CC[C@@]2(O)C(=O)CO	358.434	241.95	-3.32004	Alsenz, J. and Kuentz, M., 2019. From quantum chemistry to prediction of drug solubility in glycerides. Molecular pharmaceutics, 16(11), pp.4661-4669.
phenytoin	O=C1NC(=O)C(c2ccccc2)(c2ccccc2)N1	252.273	295.75	-2.99995	Alsenz, J. and Kuentz, M., 2019. From quantum chemistry to prediction of drug solubility in glycerides. Molecular pharmaceutics, 16(11), pp.4661-4669.
paracetamol	CC(=O)Nc1ccc(O)cc1	151.165	168.95	-2.4999	Alsenz, J. and Kuentz, M., 2019. From quantum chemistry to prediction of drug solubility in glycerides. Molecular pharmaceutics, 16(11), pp.4661-4669.
tolbutamide	CCCCNC(=O)NS(=O)(=O)c1ccc(C)cc1	270.354	127.75	-1.84993	Alsenz, J. and Kuentz, M., 2019. From quantum chemistry to prediction of drug solubility in glycerides. Molecular pharmaceutics, 16(11), pp.4661-4669.
colchicine	COc1cc2c(c(OC)c1OC)-c1ccc(OC)c(=O)cc1[C@@H](NC(C)=O)CC2	399.443	147.55	-2.34005	Alsenz, J. and Kuentz, M., 2019. From quantum chemistry to prediction of drug solubility in glycerides. Molecular pharmaceutics, 16(11), pp.4661-4669.
pyrimethamine	CCc1nc(N)nc(N)c1-c1ccc(Cl)cc1	248.717	239.55	-2.65003	Alsenz, J. and Kuentz, M., 2019. From quantum chemistry to prediction of drug solubility in glycerides. Molecular pharmaceutics, 16(11), pp.4661-4669.
caffeine	Cn1c(=O)c2c(ncn2C)n(C)c1=O	194.194	235.75	-1.90999	Alsenz, J. and Kuentz, M., 2019. From quantum chemistry to prediction of drug solubility in glycerides. Molecular pharmaceutics, 16(11), pp.4661-4669.
sulfaphenazole	Nc1ccc(S(=O)(=O)Nc2ccnn2-c2ccccc2)cc1	314.37	182.05	-3.02996	Alsenz, J. and Kuentz, M., 2019. From quantum chemistry to prediction of drug solubility in glycerides. Molecular pharmaceutics, 16(11), pp.4661-4669.
griseofulvin	COC1=CC(=O)C[C@H](C)[C@]12Oc1c(Cl)c(OC)cc(OC)c1C2=O	352.77	217.95	-2.58996	Alsenz, J. and Kuentz, M., 2019. From quantum chemistry to prediction of drug solubility in glycerides. Molecular pharmaceutics, 16(11), pp.4661-4669.
dexamethasone	C[C@@H]1C[C@H]2[C@@H]3CCC4=CC(=O)C=C[C@]4(C)[C@@]3(F)[C@@H](O)C[C@@]2(C)[C@@]1(O)C(=O)CO	392.467	264.85	-3.20996	Alsenz, J. and Kuentz, M., 2019. From quantum chemistry to prediction of drug solubility in glycerides. Molecular pharmaceutics, 16(11), pp.4661-4669.
sulfinpyrazone	O=C1C(CCS(=O)c2ccccc2)C(=O)N(c2ccccc2)N1c1ccccc1	404.491	136.05	-2.32999	Alsenz, J. and Kuentz, M., 2019. From quantum chemistry to prediction of drug solubility in glycerides. Molecular pharmaceutics, 16(11), pp.4661-4669.
haloperidol	O=C(CCCN1CCC(O)(c2ccc(Cl)cc2)CC1)c1ccc(F)cc1	375.871	150.85	-2.37997	Alsenz, J. and Kuentz, M., 2019. From quantum chemistry to prediction of drug solubility in glycerides. Molecular pharmaceutics, 16(11), pp.4661-4669.
mefenamic acid	Cc1cccc(Nc2ccccc2C(=O)O)c1C	241.29	230.15	-1.96998	Alsenz, J. and Kuentz, M., 2019. From quantum chemistry to prediction of drug solubility in glycerides. Molecular pharmaceutics, 16(11), pp.4661-4669.
indomethacin	COc1ccc2c(c1)c(CC(=O)O)c(C)n2C(=O)c1ccc(Cl)cc1	357.793	159.25	-2.00999	Alsenz, J. and Kuentz, M., 2019. From quantum chemistry to prediction of drug solubility in glycerides. Molecular pharmaceutics, 16(11), pp.4661-4669.
furosemide	NS(=O)(=O)c1cc(C(=O)O)c(NCc2ccco2)cc1Cl	330.749	206.05	-3.18006	Alsenz, J. and Kuentz, M., 2019. From quantum chemistry to prediction of drug solubility in glycerides. Molecular pharmaceutics, 16(11), pp.4661-4669.
ibuprofen	CC(C)Cc1ccc(C(C)C(=O)O)cc1	206.285	74.75	-0.819968	Alsenz, J. and Kuentz, M., 2019. From quantum chemistry to prediction of drug solubility in glycerides. Molecular pharmaceutics, 16(11), pp.4661-4669.
hydrocortisone	C[C@]12CCC(=O)C=C1CC[C@H]1[C@H]2[C@H](O)C[C@@]2(C)[C@H]1CC[C@@]2(O)C(=O)CO	362.466	223.65	-3.67996	Alsenz, J. and Kuentz, M., 2019. From quantum chemistry to prediction of drug solubility in glycerides. Molecular pharmaceutics, 16(11), pp.4661-4669.
progesterone	CC(=O)[C@H]1CC[C@H]2[C@@H]3CCC4=CC(=O)CC[C@@]4(C)[C@H]3CC[C@@]12C	314.469	129.05	-1.04996	Alsenz, J. and Kuentz, M., 2019. From quantum chemistry to prediction of drug solubility in glycerides. Molecular pharmaceutics, 16(11), pp.4661-4669.
clotrimazole	Clc1ccccc1C(c1ccccc1)(c1ccccc1)n1ccnc1	344.845	143.35	-1.45006	Alsenz, J. and Kuentz, M., 2019. From quantum chemistry to prediction of drug solubility in glycerides. Molecular pharmaceutics, 16(11), pp.4661-4669.
glipizide	Cc1cnc(C(=O)NCCc2ccc(S(=O)(=O)NC(=O)NC3CCCCC3)cc2)cn1	445.545	208.25	-3.14004	Alsenz, J. and Kuentz, M., 2019. From quantum chemistry to prediction of drug solubility in glycerides. Molecular pharmaceutics, 16(11), pp.4661-4669.
ketoprofen	CC(C(=O)O)c1cccc(C(=O)c2ccccc2)c1	254.285	93.55	-1.07997	Alsenz, J. and Kuentz, M., 2019. From quantum chemistry to prediction of drug solubility in glycerides. Molecular pharmaceutics, 16(11), pp.4661-4669.
piroxicam	CN1C(C(=O)Nc2ccccn2)=C(O)c2ccccc2S1(=O)=O	331.353	201.25	-2.24994	Alsenz, J. and Kuentz, M., 2019. From quantum chemistry to prediction of drug solubility in glycerides. Molecular pharmaceutics, 16(11), pp.4661-4669.
ketoconazole	CC(=O)N1CCN(c2ccc(OC[C@H]3CO[C@@](Cn4ccnc4)(c4ccc(Cl)cc4Cl)O3)cc2)CC1	531.44	148.95	-2.90003	Alsenz, J. and Kuentz, M., 2019. From quantum chemistry to prediction of drug solubility in glycerides. Molecular pharmaceutics, 16(11), pp.4661-4669.
albendazole	CCCSc1ccc2[nH]c(NC(=O)OC)nc2c1	265.338	191.55	-2.91006	Alsenz, J. and Kuentz, M., 2019. From quantum chemistry to prediction of drug solubility in glycerides. Molecular pharmaceutics, 16(11), pp.4661-4669.
norfloxacin	CCn1cc(C(=O)O)c(=O)c2cc(F)c(N3CCNCC3)cc21	319.336	218.15	-3.88005	Alsenz, J. and Kuentz, M., 2019. From quantum chemistry to prediction of drug solubility in glycerides. Molecular pharmaceutics, 16(11), pp.4661-4669.
simvastatin	CCC(C)(C)C(=O)O[C@H]1C[C@@H](C)C=C2C=C[C@@H](C)[C@@H](CC[C@@H]3C[C@@H](O)CC(=O)O3)[C@H]21	418.574	137.95	-1.81997	Alsenz, J. and Kuentz, M., 2019. From quantum chemistry to prediction of drug solubility in glycerides. Molecular pharmaceutics, 16(11), pp.4661-4669.
acemetacin	COc1ccc2c(c1)c(CC(=O)OCC(=O)O)c(C)n2C(=O)c1ccc(Cl)cc1	415.829	151.45	-2.33003	Alsenz, J. and Kuentz, M., 2019. From quantum chemistry to prediction of drug solubility in glycerides. Molecular pharmaceutics, 16(11), pp.4661-4669.
befetupitant	Cc1ccccc1-c1cc(N2CCOCC2)ncc1N(C)C(=O)C(C)(C)c1cc(C(F)(F)F)cc(C(F)(F)F)c1	565.558	129.15	-1.07997	Alsenz, J. and Kuentz, M., 2019. From quantum chemistry to prediction of drug solubility in glycerides. Molecular pharmaceutics, 16(11), pp.4661-4669.
lidocaine	CCN(CC)CC(=O)Nc1c(C)cccc1C	234.343	68.15	-0.71008	Alsenz, J. and Kuentz, M., 2019. From quantum chemistry to prediction of drug solubility in glycerides. Molecular pharmaceutics, 16(11), pp.4661-4669.
danazol	C#C[C@]1(O)CC[C@H]2[C@@H]3CCC4=Cc5oncc5C[C@@]4(C)[C@H]3CC[C@]21C	337.463	226.55	-1.80995	Alsenz, J. and Kuentz, M., 2019. From quantum chemistry to prediction of drug solubility in glycerides. Molecular pharmaceutics, 16(11), pp.4661-4669.
bisacodyl	CC(=O)Oc1ccc(C(c2ccc(OC(C)=O)cc2)c2ccccn2)cc1	361.397	132.25	-2.22	Alsenz, J. and Kuentz, M., 2019. From quantum chemistry to prediction of drug solubility in glycerides. Molecular pharmaceutics, 16(11), pp.4661-4669.
glibenclamide	COc1ccc(Cl)cc1C(=O)NCCc1ccc(S(=O)(=O)NC(=O)NC2CCCCC2)cc1	494.013	174.05	-3.62001	Alsenz, J. and Kuentz, M., 2019. From quantum chemistry to prediction of drug solubility in glycerides. Molecular pharmaceutics, 16(11), pp.4661-4669.
hydrochlorothiazide	NS(=O)(=O)c1cc2c(cc1Cl)NCNS2(=O)=O	297.745	267.35	-3.61007	Alsenz, J. and Kuentz, M., 2019. From quantum chemistry to prediction of drug solubility in glycerides. Molecular pharmaceutics, 16(11), pp.4661-4669.
flurbiprofen	CC(C(=O)O)c1ccc(-c2ccccc2)c(F)c1	244.265	114.25	-0.859938	Alsenz, J. and Kuentz, M., 2019. From quantum chemistry to prediction of drug solubility in glycerides. Molecular pharmaceutics, 16(11), pp.4661-4669.
nadolol	CC(C)(C)NCC(O)COc1cccc2c1CC(O)C(O)C2	309.406	131.55	-3.23001	Alsenz, J. and Kuentz, M., 2019. From quantum chemistry to prediction of drug solubility in glycerides. Molecular pharmaceutics, 16(11), pp.4661-4669.
ezetimibe	O=C1[C@H](CC[C@@H](O)c2ccc(F)cc2)[C@@H](c2ccc(O)cc2)N1c1ccc(F)cc1	409.432	162.85	-2.16003	Alsenz, J. and Kuentz, M., 2019. From quantum chemistry to prediction of drug solubility in glycerides. Molecular pharmaceutics, 16(11), pp.4661-4669.
sulfasalazine	O=C(O)c1cc(/N=N/c2ccc(S(=O)(=O)Nc3ccccn3)cc2)ccc1O	398.4	260.35	-4.24	Alsenz, J. and Kuentz, M., 2019. From quantum chemistry to prediction of drug solubility in glycerides. Molecular pharmaceutics, 16(11), pp.4661-4669.
noscapine	COc1ccc2c(c1OC)C(=O)O[C@H]2[C@@H]1c2c(cc3c(c2OC)OCO3)CCN1C	413.426	175	-2.08877	Alskär, L.C., Porter, C.J. and Bergström, C.A., 2016. Tools for early prediction of drug loading in lipid-based formulations. Molecular pharmaceutics, 13(1), pp.251-261.
dipyridamole	OCCN(CCO)c1nc(N2CCCCC2)c2nc(N(CCO)CCO)nc(N3CCCCC3)c2n1	504.636	166	-3.55685	Alskär, L.C., Porter, C.J. and Bergström, C.A., 2016. Tools for early prediction of drug loading in lipid-based formulations. Molecular pharmaceutics, 13(1), pp.251-261.
niclosamide	O=C(Nc1ccc([N+](=O)[O-])cc1Cl)c1cc(Cl)ccc1O	327.123	231	-2.06446	Alskär, L.C., Porter, C.J. and Bergström, C.A., 2016. Tools for early prediction of drug loading in lipid-based formulations. Molecular pharmaceutics, 13(1), pp.251-261.
ethinylestradiol	C#C[C@]1(O)CC[C@H]2[C@@H]3CCc4cc(O)ccc4[C@H]3CC[C@]21C	296.41	183	-0.82844	Alskär, L.C., Porter, C.J. and Bergström, C.A., 2016. Tools for early prediction of drug loading in lipid-based formulations. Molecular pharmaceutics, 13(1), pp.251-261.
disulfiram	CCN(CC)C(=S)SSC(=S)N(CC)CC	296.552	67	-0.734114	Alskär, L.C., Porter, C.J. and Bergström, C.A., 2016. Tools for early prediction of drug loading in lipid-based formulations. Molecular pharmaceutics, 13(1), pp.251-261.
acitretin	COc1cc(C)c(/C=C/C(C)=C/C=C/C(C)=C/C(=O)O)c(C)c1C	326.436	221	-3.13359	Alskär, L.C., Porter, C.J. and Bergström, C.A., 2016. Tools for early prediction of drug loading in lipid-based formulations. Molecular pharmaceutics, 13(1), pp.251-261.
fenbendazole	COC(=O)Nc1nc2cc(Sc3ccccc3)ccc2[nH]1	299.355	226	-3.19743	Alskär, L.C., Porter, C.J. and Bergström, C.A., 2016. Tools for early prediction of drug loading in lipid-based formulations. Molecular pharmaceutics, 13(1), pp.251-261.
praziquantel	O=C(C1CCCCC1)N1CC(=O)N2CCc3ccccc3C2C1	312.413	139	-1.38079	Alskär, L.C., Porter, C.J. and Bergström, C.A., 2016. Tools for early prediction of drug loading in lipid-based formulations. Molecular pharmaceutics, 13(1), pp.251-261.
felodipine	CCOC(=O)C1=C(C)NC(C)=C(C(=O)OC)C1c1cccc(Cl)c1Cl	384.259	143	-1.16302	Alskär, L.C., Porter, C.J. and Bergström, C.A., 2016. Tools for early prediction of drug loading in lipid-based formulations. Molecular pharmaceutics, 13(1), pp.251-261.
itraconazole	CCC(C)n1ncn(-c2ccc(N3CCN(c4ccc(OCC5COC(Cn6cncn6)(c6ccc(Cl)cc6Cl)O5)cc4)CC3)cc2)c1=O	705.647	166	-3.59331	Alskär, L.C., Porter, C.J. and Bergström, C.A., 2016. Tools for early prediction of drug loading in lipid-based formulations. Molecular pharmaceutics, 13(1), pp.251-261.
naproxen	COc1ccc2cc([C@@H](C)C(=O)O)ccc2c1	230.263	155	-1.3795	Alskär, L.C., Porter, C.J. and Bergström, C.A., 2016. Tools for early prediction of drug loading in lipid-based formulations. Molecular pharmaceutics, 13(1), pp.251-261.
diflunisal	O=C(O)c1cc(-c2ccc(F)cc2F)ccc1O	250.2	213	-1.1808	Alskär, L.C., Porter, C.J. and Bergström, C.A., 2016. Tools for early prediction of drug loading in lipid-based formulations. Molecular pharmaceutics, 13(1), pp.251-261.
fenofibric acid	CC(C)(Oc1ccc(C(=O)c2ccc(Cl)cc2)cc1)C(=O)O	318.756	184	-2.20899	Alskär, L.C., Porter, C.J. and Bergström, C.A., 2016. Tools for early prediction of drug loading in lipid-based formulations. Molecular pharmaceutics, 13(1), pp.251-261.
bezafibrate	CC(C)(Oc1ccc(C(=O)NCCc2ccc(Cl)cc2)cc1)C(=O)O	361.825	185	-3.21608	Alskär, L.C., Porter, C.J. and Bergström, C.A., 2016. Tools for early prediction of drug loading in lipid-based formulations. Molecular pharmaceutics, 13(1), pp.251-261.
halofantrine	CCCCN(CCCC)CCC(O)c1cc2c(Cl)cc(Cl)cc2c2cc(C(F)(F)F)ccc12	500.432	77	-0.701086	Alskär, L.C., Porter, C.J. and Bergström, C.A., 2016. Tools for early prediction of drug loading in lipid-based formulations. Molecular pharmaceutics, 13(1), pp.251-261.
candesartan	CCOc1nc2cccc(C(=O)O)c2n1Cc1ccc(-c2ccccc2-c2nnn[nH]2)cc1	440.463	178	-4.64391	Alskär, L.C., Porter, C.J. and Bergström, C.A., 2016. Tools for early prediction of drug loading in lipid-based formulations. Molecular pharmaceutics, 13(1), pp.251-261.
candesartan cilexetil	CCOc1nc2cccc(C(=O)OC(C)OC(=O)OC3CCCCC3)c2n1Cc1ccc(-c2ccccc2-c2nnn[nH]2)cc1	610.671	167	-2.93455	Alskär, L.C., Porter, C.J. and Bergström, C.A., 2016. Tools for early prediction of drug loading in lipid-based formulations. Molecular pharmaceutics, 13(1), pp.251-261.
carbamazepine	NC(=O)N1c2ccccc2C=Cc2ccccc21	236.274	191.2	-2.09466	Wyttenbach, N., Niederquell, A., Ectors, P. and Kuentz, M., 2022. Study and computational modeling of fatty acid effects on drug solubility in lipid-based systems. Journal of Pharmaceutical Sciences, 111(6), pp.1728-1738.
pimozide	O=c1[nH]c2ccccc2n1C1CCN(CCCC(c2ccc(F)cc2)c2ccc(F)cc2)CC1	461.556	218.85	-2.81913	Wyttenbach, N., Niederquell, A., Ectors, P. and Kuentz, M., 2022. Study and computational modeling of fatty acid effects on drug solubility in lipid-based systems. Journal of Pharmaceutical Sciences, 111(6), pp.1728-1738.
fenofibrate	CC(C)OC(=O)C(C)(C)Oc1ccc(C(=O)c2ccc(Cl)cc2)cc1	360.837	81.2	-0.674218	Wyttenbach, N., Niederquell, A., Ectors, P. and Kuentz, M., 2022. Study and computational modeling of fatty acid effects on drug solubility in lipid-based systems. Journal of Pharmaceutical Sciences, 111(6), pp.1728-1738.
bifonazole	c1ccc(-c2ccc(C(c3ccccc3)n3ccnc3)cc2)cc1	310.4	151	-1.97341	Wyttenbach, N., Niederquell, A., Ectors, P. and Kuentz, M., 2022. Study and computational modeling of fatty acid effects on drug solubility in lipid-based systems. Journal of Pharmaceutical Sciences, 111(6), pp.1728-1738.
celecoxib	Cc1ccc(-c2cc(C(F)(F)F)nn2-c2ccc(S(N)(=O)=O)cc2)cc1	381.379	162.2	-1.66228	Wyttenbach, N., Niederquell, A., Ectors, P. and Kuentz, M., 2022. Study and computational modeling of fatty acid effects on drug solubility in lipid-based systems. Journal of Pharmaceutical Sciences, 111(6), pp.1728-1738.
carvedilol	COc1ccccc1OCCNCC(O)COc1cccc2[nH]c3ccccc3c12	406.482	115	-2.46291	Wyttenbach, N., Niederquell, A., Ectors, P. and Kuentz, M., 2022. Study and computational modeling of fatty acid effects on drug solubility in lipid-based systems. Journal of Pharmaceutical Sciences, 111(6), pp.1728-1738.
cinnarizine	C(=C/c1ccccc1)\CN1CCN(C(c2ccccc2)c2ccccc2)CC1	368.524	120.6	-1.272	Wyttenbach, N., Niederquell, A., Ectors, P. and Kuentz, M., 2022. Study and computational modeling of fatty acid effects on drug solubility in lipid-based systems. Journal of Pharmaceutical Sciences, 111(6), pp.1728-1738.
sulfathiazole	Nc1ccc(S(=O)(=O)Nc2nccs2)cc1	255.324	200.8	-3.92997	Wyttenbach, N. 2007. SORESOS Solubility Sulfathiazole Raman AAPS PharmSci360 Poster W4355
tadalafil	CN1CC(=O)N2[C@H](c3ccc4c(c3)OCO4)c3[nH]c4ccccc4c3C[C@@H]2C1=O	389.411	302	-2.99433
posaconazole	CC[C@@H]([C@H](C)O)n1ncn(-c2ccc(N3CCN(c4ccc(OC[C@@H]5CO[C@@](Cn6cncn6)(c6ccc(F)cc6F)C5)cc4)CC3)cc2)c1=O	700.791	167.84	-3.54674
toltrazuril	Cc1cc(-n2c(=O)[nH]c(=O)n(C)c2=O)ccc1Oc1ccc(SC(F)(F)F)cc1	425.388	194.16	-2.35049
enzalutamide	CNC(=O)c1ccc(N2C(=S)N(c3ccc(C#N)c(C(F)(F)F)c3)C(=O)C2(C)C)cc1F	464.444	198.86	-2.3588
glimepiride	CCC1=C(C)CN(C(=O)NCCc2ccc(S(=O)(=O)NC(=O)NC3CCC(C)CC3)cc2)C1=O	490.626	215.18	-4.38325
lacidipine	CCOC(=O)C1=C(C)NC(C)=C(C(=O)OCC)C1c1ccccc1/C=C\C(=O)OC(C)(C)C	455.551	179.54	-2.00398
aceclofenac	O=C(O)COC(=O)Cc1ccccc1Nc1c(Cl)cccc1Cl	354.189	152.007	-1.83642
etravirine	Cc1cc(C#N)cc(C)c1Oc1nc(Nc2ccc(C#N)cc2)nc(N)c1Br	435.285	264	-3.27894
aleglitazar	CO[C@H](Cc1ccc(OCCc2nc(-c3ccccc3)oc2C)c2ccsc12)C(=O)O	437.517	153.3	-2.76593
loratadine	CCOC(=O)N1CCC(=C2c3ccc(Cl)cc3CCc3cccnc32)CC1	382.891	134.1	-1.20941
tolfenamic acid	Cc1c(Cl)cccc1Nc1ccccc1C(=O)O	261.708	212.8	-1.65357
palovarotene	CC1(C)CCC(C)(C)c2cc(Cn3cccn3)c(/C=C/c3ccc(C(=O)O)cc3)cc21	414.549	252	-3.47145
amlodipine	CCOC(=O)C1=C(COCCN)NC(C)=C(C(=O)OC)C1c1ccccc1Cl	408.882	140.33	-1.45405
ospemifene	OCCOc1ccc(/C(=C(/CCCl)c2ccccc2)c2ccccc2)cc1	378.899	116.55	-1.46699
quinidine	C=C[C@@H]1CN2CC[C@@H]1C[C@@H]2[C@@H](O)c1ccnc2ccc(OC)cc12	324.424	171.8	-1.92502
theophylline	Cn1c(=O)c2[nH]cnc2n(C)c1=O	180.167	271.8	-2.92471
phenacetin	CCOc1ccc(NC(C)=O)cc1	179.219	135.1	-1.87255
chlorpromazine	CN(C)CCCN1c2ccccc2Sc2ccc(Cl)cc21	318.873	58.7	-0.169813
perphenazine	OCCN1CCN(CCCN2c3ccccc3Sc3ccc(Cl)cc32)CC1	403.979	95.2	-1.37506
flufenamic acid	O=C(O)c1ccccc1Nc1cccc(C(F)(F)F)c1	281.233	134.5	-0.683395
clofazimine	CC(C)/N=c1\cc2n(-c3ccc(Cl)cc3)c3ccccc3nc-2cc1Nc1ccc(Cl)cc1	473.407	223.4	-1.65163
clofibric acid	CC(C)(Oc1ccc(Cl)cc1)C(=O)O	214.648	121.4	-0.630306
voriconazole	C[C@@H](c1ncncc1F)[C@](O)(Cn1cncn1)c1ccc(F)cc1F	349.316	130.81	-1.44987
miconazole	Clc1ccc(COC(Cn2ccnc2)c2ccc(Cl)cc2Cl)c(Cl)c1	416.135	84.7	-0.861795
nimesulide	CS(=O)(=O)Nc1ccc([N+](=O)[O-])cc1Oc1ccccc1	308.315	148.8	-1.8477
lovastatin	CC[C@H](C)C(=O)O[C@H]1C[C@@H](C)C=C2C=C[C@H](C)[C@H](CC[C@@H]3C[C@@H](O)CC(=O)O3)[C@H]21	404.547	172.8	-2.45133
astemizole	COc1ccc(CCN2CCC(Nc3nc4ccccc4n3Cc3ccc(F)cc3)CC2)cc1	458.581	175.4	-2.37368
terfenadine	CC(C)(C)c1ccc(C(O)CCCN2CCC(C(O)(c3ccccc3)c3ccccc3)CC2)cc1	471.685	149.7	-2.04711
fluconazole	OC(Cn1cncn1)(Cn1cncn1)c1ccc(F)cc1F	306.276	138.66	-2.19165
carprofen	CC(C(=O)O)c1ccc2c(c1)[nH]c1ccc(Cl)cc12	273.719	210.08	-1.29254
flutamide	CC(C)C(=O)Nc1ccc([N+](=O)[O-])c(C(F)(F)F)c1	276.214	112.09	-0.971703
mefloquine	O[C@H](c1cc(C(F)(F)F)nc2c(C(F)(F)F)cccc12)[C@H]1CCCCN1	378.316	178.5	-1.73818
tamoxifen	CC/C(=C(\c1ccccc1)c1ccc(OCCN(C)C)cc1)c1ccccc1	371.524	96.9267	-0.987208
ibudilast	CC(C)C(=O)c1c(C(C)C)nn2ccccc12	230.311	55.47	0.0142842
teriflunomide	C/C(O)=C(\C#N)C(=O)Nc1ccc(C(F)(F)F)cc1	270.21	229.18	-2.29944
efavirenz	O=C1Nc2ccc(Cl)cc2[C@@](C#CC2CC2)(C(F)(F)F)O1	315.678	138.47	-0.218316
saquinavir	CC(C)(C)NC(=O)[C@@H]1C[C@H]2CCCC[C@@H]2CN1C[C@@H](O)[C@@H](Cc1ccccc1)NC(=O)[C@@H](CC(N)=O)NC(=O)c1ccc2ccccc2n1	670.855	156.1	-3.11367
nevirapine	Cc1ccnc2c1NC(=O)c1cccnc1N2C1CC1	266.304	175.39	-2.48736
ritonavir	CC(C)c1nc(CN(C)C(=O)N[C@H](C(=O)N[C@@H](Cc2ccccc2)C[C@H](O)[C@H](Cc2ccccc2)NC(=O)OCc2cncs2)C(C)C)cs1	720.962	126	-3.75754
gefitinib	COc1cc2ncnc(Nc3ccc(F)c(Cl)c3)c2cc1OCCCN1CCOCC1	446.91	193.3	-3.08793
cilostazol	O=C1CCc2cc(OCCCCc3nnnn3C3CCCCC3)ccc2N1	369.469	159.41	-3.67548
donepezil	COc1cc2c(cc1OC)C(=O)C(CC1CCN(Cc3ccccc3)CC1)C2	379.5	91.2	-1.11233
erlotinib	C#Cc1cccc(Nc2ncnc3cc(OCCOC)c(OCCOC)cc23)c1	393.443	156.12	-2.69506
istradefylline	CCn1c(=O)c2c(nc(/C=C/c3ccc(OC)c(OC)c3)n2C)n(CC)c1=O	384.436	192.27	-2.45707
aprepitant	C[C@@H](O[C@H]1OCCN(Cc2n[nH]c(=O)[nH]2)[C@H]1c1ccc(F)cc1)c1cc(C(F)(F)F)cc(C(F)(F)F)c1	534.432	253.65	-3.39951
RO0676789	CN(C(=O)C(C)(C)c1cc(C(F)(F)F)cc(C(F)(F)F)c1)c1cnc(N2CCOCC2)cc1-c1ccccc1Cl	585.976	138	-1.06917
RO0691911	COc1ccc(-c2ccccc2)c2sc(NC(=O)c3ccc(F)cc3)nc12	378.428	217	-1.70875
RO0712616	COc1ccc(N2CCOCC2)c2sc(NC(=O)N3CCS(=O)CC3)nc12	410.521	248.7	-4.83518
RO0716689	COc1ccc(N2CCOCC2)c2sc(NC(=O)c3ccc(F)cc3)nc12	387.436	237.1	-2.41211
RO0718883	COc1ccc(N2CCCCC2)c2sc(NC(=O)c3ccc(F)cc3)nc12	385.464	211.9	-1.83857
RO0720004	COc1ccc(N2CCOCC2)c2sc(NC(=O)c3ccc(C(F)(F)F)cc3)nc12	437.443	222.5	-1.93335
RO0725612	COc1ccc(N2CCOCC2)c2sc(NC(=O)N3CCC(CO)CC3)nc12	406.508	207.6	-4.65483
RO0728351	Cc1cc(F)ccc1-c1cc(N2CCS(=O)(=O)CC2)ncc1N(C)C(=O)C(C)(C)c1cc(C(F)(F)F)cc(C(F)(F)F)c1	631.614	160.3	-2.03181
RO0728617	COc1ccc(N2CCOCC2)c2sc(NC(=O)c3ccnc(CN4CCCC4)c3)nc12	453.568	217.2	-3.00343
RO4403289	COc1ccc(N2CCOCC2)c2sc(NC(=O)N(C)C3CCC(O)CC3)nc12	420.535	198	-3.38827
RO4432717	Cc1cc(-c2cccc(C3=Nc4cc(C)c(C(F)(F)F)cc4NC(=O)C3)c2)ccn1	409.411	228	-2.88543
RO4494351	COc1ccc(N2CCOCC2)c2sc(NC(=O)N3CCC(C)(O)CC3)nc12	406.508	231	-3.40495
RO4518423	COc1ccc(C2CCOCC2)c2sc(NC(=O)N(C)C3CCC(O)CC3)nc12	419.547	196	-2.60575
RO4545823	COc1cc(C(=O)Nc2nc3c(OC)ccc([C@H]4COCCO4)c3s2)ccn1	401.444	191.2	-2.37795
RO4552952	CCO[C@H](Cc1ccc2c(ccn2Cc2nc(-c3ccccc3Cl)oc2C)c1)C(=O)O	438.911	97	-1.66465
RO4582939	Cc1cc(C#Cc2cn(-c3ccc(F)cc3)c(C)n2)ccn1	291.329	150	-1.37625
RO4607381	CCC(CC)CC1(C(=O)Nc2ccccc2SC(=O)C(C)C)CCCCC1	389.605	65	-0.414533
RO4632615	Cc1cc(N(C)Cc2sc(-c3ccc(C(F)(F)F)cc3)nc2C)ccc1OCC(=O)O	450.482	150.19	-2.27985
RO4651862	COc1ccc(N2CCOCC2)c2sc(NC(=O)N(C)[C@@H]3C[C@H]4CC[C@@H]3O4)nc12	418.519	203.71	-2.03738
RO4883572	Cc1cc(OCc2ccc(-c3ccc(OC(F)(F)F)cc3)nc2)ccc1OC(C)(C)C(=O)O	461.436	157.57	-2.52486
RO4920902	CC(C)(C)c1ccc(CN(CCc2cccc(C(F)(F)F)c2)C(=O)c2c(F)c(Cl)cc3cc[nH]c23)cc1	530.993	146.4	-1.54536
RO4920915	CC(C)(C)c1ccc(CN(CCc2ccc(F)c(C(F)(F)F)c2)C(=O)c2c(F)c(Cl)cc3cc[nH]c23)cc1	548.983	133	-1.46772
RO4929097	CC(C)(C(=O)NCC(F)(F)C(F)(F)F)C(=O)N[C@@H]1C(=O)Nc2ccccc2-c2ccccc21	469.41	188	-2.2373
RO4934067	O=C(Nc1ccc(Cl)cn1)[C@@H]1CN(CC(F)F)C[C@H]1C(=O)Nc1ccc(-n2ccccc2=O)cc1F	519.911	146.5	-2.53124
RO4938581	FC(F)c1ncn2c1Cn1ncnc1-c1cc(Br)ccc1-2	352.142	231	-2.97852
RO5012841	Cc1ccc(Nc2cncnc2)c(C(=O)Nc2ccn(C)n2)n1	309.333	204.8	-2.35371
RO5014449	COc1ccc(Cl)cc1S(=O)(=O)N1CCOc2ccc(C(=O)Nc3ccc(C(=O)O)cc3)cc21	502.932	296.45	-4.0483
RO5033672	COc1ccc(C)cc1S(=O)(=O)N1CCCc2ccc(C(=O)Nc3ccc(C(=O)O)c(F)c3)cc21	498.532	276.5	-4.19254
RO5066852	CN(C)C(=O)Cc1c(C(=O)O)n(Cc2cccc3ccccc23)c2ccc(F)cc12	404.441	215.78	-3.10854
RO5072744	CC(C)(C)c1ccc(CN(CCc2cc(F)cc(C(F)(F)F)c2)C(=O)c2cc(C(F)(F)F)cc(Cl)c2F)cc1	577.943	56.9	0.0354518
RO5114497	COc1ccc(Cl)cc1S(=O)(=O)N1CCOc2c(C)cc(C(=O)Nc3ccc(CC(=O)O)cc3)cc21	530.986	222.23	-3.73386
RO5132673	Cc1cc(-c2ccc(C(F)(F)F)cc2)cc(-c2cccc(-c3cccc(S(N)(=O)=O)c3)n2)n1	469.488	250.5	-2.95562
RO5132822	CCc1cc(CCN(Cc2ccc(C(C)(C)C)cc2)C(=O)c2cc(C(F)(F)F)cc(Cl)c2F)ccc1Cl	554.455	63.3	-0.15638
RO5185426	CCCS(=O)(=O)Nc1ccc(F)c(C(=O)c2c[nH]c3ncc(-c4ccc(Cl)cc4)cc23)c1F	489.931	272.4	-3.05667
RO5186582	Cc1onc(-c2ccc(F)cc2)c1COc1ccc(C(=O)N2CCS(=O)(=O)CC2)cn1	445.472	142	-2.53488
RO5234906	Cc1onc(-c2ccccn2)c1COc1ccc(C(=O)N2CCOCC2)cn1	380.404	115.3	-1.90447
RO5267683	O=C(N[C@@H]1CCCC[C@H]1O)c1cnc(OCC(F)(F)F)c(-c2ccc(Cl)c(Cl)c2)c1	463.283	166.7	-2.33951
RO5292065	Cc1onc(-c2ccc(F)cn2)c1COc1ccc(C(=O)N2CCS(=O)(=O)CC2)cn1	446.46	174	-2.88635
RO5372709	Cc1cccc(C#Cc2cn(-c3cnn(C)c(=O)c3)c(C)n2)c1	304.353	206	-2.90359
RO5444101	CC1(C(=O)N2C[C@H](S(=O)(=O)c3ccc(OCC(F)(F)F)cc3C(F)(F)F)C[C@@H]2C(=O)NC2(C#N)CC2)CC1	567.508	122	-2.64003
RO5459072	Cn1cc(-c2ccc(S(=O)(=O)[C@@H]3C[C@@H](C(=O)NC4(C#N)CC4)N(C(=O)C4(C(F)(F)F)CC4)C3)c(C(F)(F)F)c2)cn1	603.545	208	-3.13333
RO5469299	COc1cc(C(F)(F)F)cc(SC)c1C(=O)N[C@@]1(c2ccccc2)C[C@@H](OC)CN(C)C1	468.541	164.1	-1.77921
RO5503781	COc1cc(C(=O)O)ccc1NC(=O)[C@@H]1N[C@H](CC(C)(C)C)[C@](C#N)(c2ccc(Cl)cc2F)[C@@H]1c1cccc(Cl)c1F	616.492	280	-1.67598
RO5508887	C[C@]1(c2cc(NC(=O)c3ccc(C#N)cn3)ccc2F)N=C(N)OCC1(F)F	389.337	171.9	-2.94589
RO5545965	Cn1ncc(C(=O)N2CCOCC2)c1C(=O)Nc1ccn2nc(-c3ccccc3)nc2c1	431.456	212.7	-3.2301
RO6805580	COC(=O)N1CC[C@@H]2[C@@H]1CCC[C@@]2(O)C#Cc1cccc(C)c1	313.397	111	-1.30999
RO6805600	CN1C(=O)N(c2ccc(C#Cc3ccccc3)cn2)[C@@H]2CCC[C@H]21	317.392	126.5	-1.07023
RO6806127	CN(C(=O)c1ccc(C#Cc2cc(F)ccc2F)cn1)C(C)(C)C	328.362	113.9	-1.29104
RO6807794	CN(C(=O)c1ncc(C#Cc2cccc(F)c2)cn1)C(C)(C)C	311.36	126.33	-1.40195
RO6858805	Cc1sc(NC(=O)C2=C(C(=O)O)CCCC2)c(-c2nc(C3CC3)no2)c1C	387.461	166	-2.98617
RO6868847	Cn1nnnc1Cn1nnc2c(N3CC[C@@H](O)C3)nc(C(C)(C)C)nc21	358.41	134.6	-1.56006
RO6888975	O=C(CCc1ccc(OC(F)(F)F)cc1)N1C[C@@H]2CN(C(=O)c3ccc4[nH]nnc4c3)C[C@@H]2C1	473.455	174	-4.07322
RO6889199	N#Cc1cc(-c2ccc(F)c(F)c2)c2c(c1)cc1n2CCNC1=O	323.302	284	-3.08147
RO6897779	O=C(OCc1ccc(OC(F)(F)F)cc1)N1C[C@@H]2CN(C(=O)c3ccc4n[nH]nc4c3)C[C@@H]2C1	475.427	183	-3.50099
RO6953958	CC1(C)OC2(CCN(C3=NC(=O)C4(Cc5ccccc5C4)O3)CC2)c2cccnc21	403.482	239.6	-2.47324
RO7017773	Cc1ccc(-c2noc(C)c2COc2ccc(C(=O)NC3CCOCC3)nn2)cn1	409.446	143.7	-2.23984
RO7059466	CN1C(=O)N(c2c(F)cc(C#Cc3ccccc3)cc2F)C(=O)C[C@]12CCCc1ncccc12	457.48	223.6	-2.38322
RO7102122	CN1CCN(c2ccc(C(=O)Nc3n[nH]c4ccc(Cc5cc(F)cc(F)c5)cc34)c(NC3CCOCC3)c2)CC1	560.649	202	-2.69141
RO7189752	Cn1c(COc2cc(Cl)c(C#N)cc2C(C)(C)C)n[nH]c1=O	320.78	222.4	-2.76113
RO-1	n.a.	578.601	159.8	-1.48135
RO-2	n.a.	559.938	116	-1.56948
RO-3	n.a.	543.461	153	-2.05393
RO-4	n.a.	482.402	147	-2.06883
RO-5	n.a.	447.342	216.6	-2.44652
RO-6	n.a.	363.461	176.2	-2.44651
RO-7	n.a.	352.344	226.7	-3.53837
RO-8	n.a.	461.45	219	-3.38537
